# Supplementary material for: A Comprehensive Analysis of Adverse Events Associated with HER2 Inhibitors Approved for Breast Cancer Using the FDA Adverse Event Report System (FAERS)
Source: Pharmaceuticals (Basel). 2025 Oct 8;18(10):1510. doi: 10.3390/ph18101510 (PMC12567351; doi:10.3390/ph18101510)
Supplement: Supplementary file 1 [file pharmaceuticals-18-01510-s001.zip]

Archive with 2 entries (2 files):
- Supplymental Table 2 (S2).xlsx
- Supplymentary Table1 (S1).xlsx
