# Supplementary material for: A Comprehensive Analysis of Adverse Events Associated with HER2 Inhibitors Approved for Breast Cancer Using the FDA Adverse Event Report System (FAERS)
Source: Pharmaceuticals (Basel). 2025 Oct 8;18(10):1510. doi: 10.3390/ph18101510 (PMC12567351; doi:10.3390/ph18101510)
Supplement: Supplementary file 1 [file pharmaceuticals-18-01510-s001.zip › Supplymental Table 2 (S2).xlsx]

## Sheet: Sheet1
Preferred Term	lnROR(Lapatinib)	lnROR(Margetuximab)	lnROR(Neratinib)	lnROR(Pertuzumab)	lnROR(Pyrotinib)	lnROR(Trastuzumab)	lnROR(T-DXd)	lnROR(T-DM1)	lnROR(Tucatinib)
ABDOMINAL PAIN	0.700175	1.34714	1.60797	0.456375	0.198278	0.345467	-0.236764	0.594636	0.252727
ALOPECIA	-0.0417197	0.969852	0.699341	1.82123	0.722944	2.11947	1.45202	0.783508	-0.203955
ANAEMIA	0.690958	1.52547	0.798124	1.17994	2.2599	1.09299	1.03738	1.10228	0.291044
ANXIETY	-0.97016	-0.529317	-0.55917	-0.34737	-2.24396	0.233631	-1.61654	-0.581637	-0.454429
ARTHRALGIA	-0.6996	0.246579	0.0698693	-0.159378	-2.58363	-0.00439344	-1.34474	0.160354	0.031839
ASTHENIA	0.755077	0.850578	0.900257	0.510554	1.31921	0.631378	0.390535	0.60422	1.08556
BACK PAIN	-0.143831	-0.313543	0.428222	0.350506	-0.412671	0.2822	-0.688594	0.627891	0.139662
BREAST CANCER METASTATIC	3.84342	3.90228	4.12178	3.06031	2.17371	3.15686	1.70092	3.04734	2.82369
CARDIAC FAILURE	0.47336	0.762239	-1.22053	1.2539	0.149251	1.33554	0.286799	0.788219	-0.376607
CARDIOTOXICITY	2.54268	3.03272	0.53877	3.36926	2.41985	3.80964	1.7314	2.92136	1.57151
CHILLS	0.198921	2.37226	-0.0778722	1.23165	-0.238405	1.2962	-0.535037	0.861651	-0.279712
CONSTIPATION	0.546271	1.8059	2.63485	0.676943	-0.290889	0.552329	0.739584	1.32323	1.2173
COUGH	0.368424	-0.470601	1.11836	0.357616	0.0241716	0.453738	0.231991	0.946729	-0.139423
DEATH	0.861559	0.856661	0.735577	-0.0213806	-1.13426	0.30853	0.763037	0.431158	0.478953
DECREASED APPETITE	1.25997	1.30276	2.3884	0.748527	1.61148	0.72025	1.30334	1.00787	1.51163
DEHYDRATION	1.71727	0.243867	2.34952	0.848168	-0.369127	0.757219	0.751543	0.239119	1.86265
DIARRHOEA	2.48577	0.67957	3.66351	1.64002	2.37462	1.24136	0.758561	0.921942	2.46664
DISEASE PROGRESSION	2.5233	3.62578	2.58446	2.14498	2.88883	2.22865	3.11737	2.84827	2.25489
DIZZINESS	-0.0521989	0.0366098	0.647001	-0.360544	0.178469	-0.326541	-1.17652	0.0105824	0.194534
DRUG INEFFECTIVE	-0.635565	0.397606	-1.1952	-1.14664	-0.322267	-1.31543	-1.32116	-0.390704	-1.00802
DYSPNOEA	0.320037	0.433339	-0.0316955	0.428737	-0.71553	0.451523	0.117234	0.402729	-0.300276
EJECTION FRACTION DECREASED	2.82602	2.39982	3.40727	3.56317	0.685175	3.82942	2.8568	3.52415	2.29564
EPISTAXIS	1.1558	0.830553	1.14073	1.39885	1.32537	1.19006	-0.555782	2.37316	1.39358
ERYTHEMA	0.794555	-0.205145	-0.657652	0.277737	-0.304272	0.274384	-1.89443	-0.179746	0.843588
FATIGUE	0.845701	0.116805	1.91189	0.600452	0.481325	0.5635	0.838962	0.916935	1.44412
FEBRILE NEUTROPENIA	1.50371	2.63132	1.33839	2.17425	1.68624	2.01161	1.68028	1.50379	-0.299965
GENERAL PHYSICAL HEALTH DETERIORATION	0.923629	0.465477	-0.07842	0.873632	-0.147515	0.72089	1.24373	0.669144	0.561287
HAIR COLOUR CHANGES	-1.42144	2.56865	0.586029	3.18862	0.854009	3.70082	-0.345374	-0.710238	-1.94028
HAIR DISORDER	0.182579	2.9477	0.965154	3.40701	1.23306	4.03041	-1.5763	-0.842189	-1.56123
HAIR TEXTURE ABNORMAL	0.0262466	2.48903	0.843406	3.10634	0.774386	3.60926	-0.425011	-0.453197	-2.0199
HEADACHE	-0.310302	0.680409	0.559085	-0.120281	-0.822479	-0.144257	-1.12154	0.59899	0.136315
HYPOAESTHESIA	0.399602	0.120646	1.125	0.575519	0.989316	0.425825	-1.26577	0.972767	0.483917
HYPOKALAEMIA	1.87792	2.98125	2.63585	1.88301	3.63403	1.67495	1.43909	1.90876	1.87513
INFUSION RELATED REACTION	-0.49808	3.01958	-2.57128	1.6988	-0.692767	1.50855	0.352644	2.10911	-1.28902
INTERSTITIAL LUNG DISEASE	0.852796	1.30361	-2.28955	1.67242	1.20452	1.57323	4.18303	1.73331	0.294538
MADAROSIS	-0.778958	2.62304	0.64042	3.22627	0.908391	3.69879	0.297347	1.23425	-0.275909
MALAISE	0.0459961	0.145888	0.153937	-0.0986111	-0.729285	-0.0381578	0.220838	-0.0725002	0.126191
MALIGNANT NEOPLASM PROGRESSION	2.04358	1.68577	1.71297	0.787862	-0.0427897	1.45124	0.690862	1.86484	2.40126
METASTASES TO CENTRAL NERVOUS SYSTEM	3.89992	4.30046	3.45475	3.51339	3.15177	3.69661	3.04123	4.16754	4.12733
MUCOSAL INFLAMMATION	2.35648	3.02157	2.72767	2.73978	1.293	2.41876	1.14792	2.33764	1.4465
MYALGIA	-0.410247	0.00736054	-0.0817588	0.59057	-0.0917637	0.534238	-1.01711	0.872662	-0.605142
MYELOSUPPRESSION	-0.19449	1.96972	-1.62344	3.56243	5.63375	3.35603	2.68729	2.58668	0.170456
NAUSEA	1.06629	0.720882	2.1023	0.569006	1.17569	0.578715	1.41509	0.896224	1.41113
NEUROPATHY PERIPHERAL	1.18805	2.26775	2.21374	2.23266	1.63899	1.95866	0.744786	2.6494	1.96273
NEUTROPENIA	1.60679	1.90976	1.53089	1.71273	2.21854	1.62278	1.5316	1.32437	0.341227
PAIN	-0.410282	-1.3131	-0.850129	-0.0977783	-1.9261	0.0910958	-1.54	0.232543	-0.0528535
PAIN IN EXTREMITY	0.392278	0.5495	-0.342255	-0.112473	-1.17906	0.0405463	-1.72017	0.165048	0.674425
PALMAR-PLANTAR ERYTHRODYSAESTHESIA SYNDROME	4.08558	3.11439	2.26756	2.11281	4.96882	2.80998	0.696418	2.61591	4.01928
PARAESTHESIA	0.317082	0.0672806	-0.577206	0.597856	-0.0318428	0.476115	-1.15842	0.878387	0.162923
PLATELET COUNT DECREASED	0.128507	1.5953	-0.0641685	1.14863	3.10811	0.931928	1.3472	2.33306	1.27334
PLEURAL EFFUSION	1.36742	2.14078	0.995596	1.38251	1.89394	1.45327	1.56017	1.78795	0.867828
PNEUMONIA	0.0161882	0.959742	-0.0876509	0.332645	0.459204	0.198314	0.357222	0.968058	0.323292
PRURITUS	0.352456	-0.782821	-0.0968771	0.245312	-0.288053	-0.119179	-2.08572	-0.17957	0.0305371
PYREXIA	0.719525	0.931857	0.676957	0.884246	1.24056	0.849751	-0.0547216	1.02211	-0.244408
RASH	1.26671	0.146114	0.667031	0.491859	0.796378	0.296914	-1.1691	0.268946	0.433308
STOMATITIS	2.14799	1.0606	2.127	1.73307	2.68216	1.62926	0.549374	1.8087	2.28977
THROMBOCYTOPENIA	0.998387	2.09169	1.49391	1.20779	2.56046	1.21091	1.31548	2.39736	1.15533
URINARY TRACT INFECTION	-0.140942	1.66976	1.20499	0.728375	0.266523	0.391625	-0.449525	1.11652	0.839851
VOMITING	1.29045	0.642044	1.93054	0.685129	1.9411	0.691921	1.04385	0.627779	1.26667
WEIGHT DECREASED	0.562847	0.626255	1.55271	0.376713	0.871332	0.222218	0.575725	1.0395	0.614472
WHITE BLOOD CELL COUNT DECREASED	0.394923	2.10384	0.371134	1.05259	2.83839	1.03195	0.869354	0.888526	1.02286
Each column labeled “lnROR(Drug name)” indicates the natural log-transformed Reporting Odds Ratio (lnROR) for each individual HER2-targeting agent. Drugs are abbreviated as follows: T-DXd = trastuzumab deruxtecan; T-DM1 = trastuzumab emtansine
