# Supplementary material for: A Comprehensive Analysis of Adverse Events Associated with HER2 Inhibitors Approved for Breast Cancer Using the FDA Adverse Event Report System (FAERS)
Source: Pharmaceuticals (Basel). 2025 Oct 8;18(10):1510. doi: 10.3390/ph18101510 (PMC12567351; doi:10.3390/ph18101510)
Supplement: Supplementary file 1 [file pharmaceuticals-18-01510-s001.zip › Supplymentary Table1 (S1).xlsx]

## Sheet: Supplymentary Table1 (S1)
adverse_event	Number of Reports	ROR	lower_CI	upper_CI	p_value	a	b	c	d
DIARRHOEA	18321	4.91306	4.82114	5.00674	p<0.001	12657	83565	545292	17687266
NAUSEA	10605	2.19553	2.14451	2.24778	p<0.001	7624	88598	687693	17544865
FATIGUE	9759	1.98156	1.93314	2.0312	p<0.001	6819	89403	675824	17556734
DEATH	7766	1.67746	1.63538	1.72063	p<0.001	6431	89791	746642	17485916
DISEASE PROGRESSION	7329	9.88379	9.5968	10.1794	p<0.001	4882	91340	98075	18134483
ALOPECIA	7080	6.21339	6.04193	6.38972	p<0.001	5349	90873	171119	18061439
VOMITING	6743	2.33451	2.26766	2.40334	p<0.001	4847	91375	405117	17827441
DYSPNOEA	5233	1.42035	1.37425	1.468	p<0.001	3696	92526	498804	17733754
PYREXIA	4808	2.10318	2.03131	2.1776	p<0.001	3326	92896	305229	17927329
RASH	4602	1.57112	1.51673	1.62747	p<0.001	3227	92995	394051	17838507
ASTHENIA	4492	1.83525	1.77102	1.90182	p<0.001	3158	93064	331047	17901511
NEUROPATHY PERIPHERAL	4130	5.98305	5.74492	6.23104	p<0.001	2462	93760	79685	18152873
NEUTROPENIA	3997	4.37233	4.20315	4.54831	p<0.001	2591	93631	114689	18117869
DECREASED APPETITE	3905	2.52387	2.42961	2.62178	p<0.001	2765	93457	211289	18021269
PAIN	3821	0.932754	0.897812	0.969056	p<0.001	2725	93497	552537	17680021
HEADACHE	3662	0.802212	0.770063	0.835702	p<0.001	2364	93858	555131	17677427
ANAEMIA	3437	2.58202	2.47617	2.69239	p<0.001	2275	93947	169443	18063115
MYELOSUPPRESSION	3337	22.7515	21.7699	23.7773	p<0.001	2254	93968	19206	18213352
EJECTION FRACTION DECREASED	3210	35.4731	33.8681	37.1541	p<0.001	2161	94061	11803	18220755
DRUG INEFFECTIVE	2970	0.303477	0.290149	0.317416	p<0.001	1947	94275	1161987	17070571
PALMAR-PLANTAR ERYTHRODYSAESTHESIA SYNDROME	2931	20.878	19.935	21.8656	p<0.001	2031	94191	18815	18213743
METASTASES TO CENTRAL NERVOUS SYSTEM	2893	38.9622	37.0306	40.9946	p<0.001	1814	94408	8989	18223569
PNEUMONIA	2840	1.178	1.12486	1.23365	p<0.001	1849	94373	298360	17934198
CONSTIPATION	2830	1.95824	1.87023	2.05039	p<0.001	1871	94351	182829	18049729
MALAISE	2800	0.986405	0.944149	1.03055	0.541634	2058	94164	395308	17837250
MALIGNANT NEOPLASM PROGRESSION	2781	4.14792	3.9585	4.34641	p<0.001	1830	94392	84844	18147714
WEIGHT DECREASED	2737	1.3495	1.28687	1.41518	p<0.001	1744	94478	246099	17986459
COUGH	2717	1.42211	1.35712	1.49021	p<0.001	1802	94420	241508	17991050
FEBRILE NEUTROPENIA	2686	6.22152	5.93294	6.52414	p<0.001	1790	94432	55396	18177162
THROMBOCYTOPENIA	2596	3.26045	3.10368	3.42514	p<0.001	1636	94586	96240	18136318
DIZZINESS	2505	0.745966	0.711395	0.782217	p<0.001	1744	94478	440400	17792158
DEHYDRATION	2402	2.86765	2.73485	3.00689	p<0.001	1766	94456	118135	18114423
PRURITUS	2379	0.885092	0.841552	0.930885	p<0.001	1541	94681	329322	17903236
ARTHRALGIA	2295	0.842904	0.802171	0.885704	p<0.001	1599	94623	358452	17874106
ABDOMINAL PAIN	2291	1.44749	1.37628	1.52239	p<0.001	1545	94677	203321	18029237
CHILLS	2178	2.97437	2.83031	3.12576	p<0.001	1609	94613	103684	18128874
STOMATITIS	2171	5.33698	5.06269	5.62612	p<0.001	1439	94783	51736	18180822
PLATELET COUNT DECREASED	2051	2.60645	2.46549	2.75546	p<0.001	1276	94946	93563	18138995
PAIN IN EXTREMITY	2045	1.04735	0.99459	1.1029	0.0820259	1468	94754	265859	17966699
INTERSTITIAL LUNG DISEASE	1951	7.41033	7.04086	7.79917	p<0.001	1549	94673	40180	18192378
HAIR TEXTURE ABNORMAL	1926	26.2528	24.8793	27.7022	p<0.001	1533	94689	11240	18221318
HAIR COLOUR CHANGES	1916	28.6224	27.1143	30.2143	p<0.001	1527	94695	10269	18222289
BACK PAIN	1908	1.12922	1.06734	1.19469	p<0.001	1232	94990	207116	18025442
MADAROSIS	1848	28.6862	27.1365	30.3244	p<0.001	1450	94772	9722	18222836
ERYTHEMA	1836	1.38044	1.30795	1.45696	p<0.001	1348	94874	185815	18046743
WHITE BLOOD CELL COUNT DECREASED	1801	2.42191	2.28767	2.56404	p<0.001	1211	95011	95489	18137069
MUCOSAL INFLAMMATION	1798	9.48123	8.91619	10.0821	p<0.001	1079	95143	21792	18210766
EPISTAXIS	1785	3.26986	3.08171	3.46951	p<0.001	1125	95097	65754	18166804
URINARY TRACT INFECTION	1748	1.36514	1.28473	1.45059	p<0.001	1061	95161	147772	18084786
HAIR DISORDER	1719	39.932	37.6767	42.3224	p<0.001	1389	94833	6687	18225871
HYPOKALAEMIA	1713	5.18188	4.87419	5.509	p<0.001	1064	95158	39275	18193283
ANXIETY	1692	0.972141	0.920548	1.02663	0.309839	1316	94906	256501	17976057
MYALGIA	1643	1.35888	1.27937	1.44332	p<0.001	1076	95146	150552	18082006
PLEURAL EFFUSION	1632	3.77894	3.55572	4.01617	p<0.002	1068	95154	54017	18178541
BREAST CANCER METASTATIC	1614	24.487	22.9737	26.0999	p<0.003	1075	95147	8412	18224146
PARAESTHESIA	1609	1.40519	1.32192	1.4937	p<0.004	1048	95174	141830	18090728
INFUSION RELATED REACTION	1583	3.534	3.3191	3.7628	p<0.005	1004	95218	54264	18178294
HYPOAESTHESIA	1567	1.41658	1.33081	1.50788	p<0.006	1002	95220	134506	18098052
CARDIAC FAILURE	1557	3.01152	2.83729	3.19644	p<0.007	1111	95111	70478	18162080
CARDIOTOXICITY	1511	34.4568	32.3324	36.7208	p<0.008	1130	95092	6288	18226270
GENERAL PHYSICAL HEALTH DETERIORATION	1504	1.98761	1.86657	2.1165	p<0.009	993	95229	95200	18137358
Number of reports represents the total number of adverse event reports for each analyzed drug. Additionally, the listed Reporting Odds Ratios (ROR) and relevant entries (abcd) reflect the results obtained by treating the analyzed drugs as a single group of HER2 inhibitors.This table presents 61 adverse events selected based on report counts exceeding 1,500, excluding entries categorized as “no ad…
To account for rare event cells, the Haldane–Anscombe correction (adding 0.5 to each cell) was applied. p-values were obtained using Fisher’s exact test.
Each cell in the contingency table is defined as follows: a = number of cases with both drug exposure and occurrence of the adverse event, b = cases with drug exposure but without the event, c = cases with the event but no drug exposure, and d = cases with neither drug exposure nor the event. This configuration enables a quantitative assessment of the strength of association between individual dr…
